# Supplementary material for: Proteomics-based screening of AKR1B1 as a therapeutic target and validation study for sepsis-associated acute kidney injury
Source: PeerJ. 2024 Jan 2;12:e16709. doi: 10.7717/peerj.16709 (PMC10768659; doi:10.7717/peerj.16709)
Supplement: Data S1 [file peerj-12-16709-s001.zip]

Archive with 28 entries (18 files):
- Raw data/
- Raw data/Figure 1/
- Raw data/Figure 1/Figure 1A.xlsx
- Raw data/Figure 1/Figure 1B+1C.xlsx
- Raw data/Figure 2/
- Raw data/Figure 2/Figure 2B.xlsx
- Raw data/Figure 2/Figure 2A/
- Raw data/Figure 2/Figure 2A/Figure 2A.tif
- Raw data/Figure 3/
- Raw data/Figure 3/Figure 3A.xlsx
- Raw data/Figure 3/Figure 3B.xlsx
- Raw data/Figure 4/
- Raw data/Figure 4/Figure 4A.xlsx
- Raw data/Figure 4/Figure 4B.xlsx
- Raw data/Figure 5/
- Raw data/Figure 5/Figure 5B.xlsx
- Raw data/Figure 5/Figure 5A/
- Raw data/Figure 5/Figure 5A/CLP+postARI400X.jpg
- Raw data/Figure 5/Figure 5A/CLP+pre-ARI400X.jpg
- Raw data/Figure 5/Figure 5A/CLP400X.jpg
- Raw data/Figure 5/Figure 5A/sham400x.jpg
- Raw data/Figure 6/
- Raw data/Figure 6/Figure 6c.xls
- Raw data/Figure 6/Figure 6A.xlsx
- Raw data/Figure 6/Figure 6B.tif
- Raw data/uncropped wb blots/
- Raw data/uncropped wb blots/Figure 2A.tif
- Raw data/uncropped wb blots/Figure 6B.tif
