# Supplementary material for: Proteomics-based screening of AKR1B1 as a therapeutic target and validation study for sepsis-associated acute kidney injury
Source: PeerJ. 2024 Jan 2;12:e16709. doi: 10.7717/peerj.16709 (PMC10768659; doi:10.7717/peerj.16709)
Supplement: Data S1 [file peerj-12-16709-s001.zip › Raw data/Figure 1/Figure 1A.xlsx]

## Sheet: Diff_distribution
Compared sample name	Up-regulated	Down-regulated
A/S	51	35
B/A	12	9
B/S	27	19
